# Supplementary material for: Effects of Chemical and Mechanical Lysis on Microbial DNA Yield, Integrity, and Downstream Amplicon Sequencing of Rumen Bacteria and Protozoa
Source: Front Microbiol. 2020 Nov 16;11:581227. doi: 10.3389/fmicb.2020.581227 (PMC7701101; doi:10.3389/fmicb.2020.581227)
Supplement: Supplementary file 1 [file Data_Sheet_1.xlsx]

## Sheet: supplymentary data sheet 1
	Table S1 Effect of chemical lysis and (CL) mechanical lysis (ML) on the relative abundance of bacterial phyla and genera (> 0.1%) assessed by 16S rRNA gene amplicons
Level	Item	Methodology1					SEM12	P-value1				SEM2	P-value2
		QIA-	QIA+BB	YM-	YM+BB	YM+SB		CL	BB	Goat	CL×BB		Beater	Goat
Phylum	Bacteroidetes	64.7	61.8	61.4	64.4	65.3	3.54	0.39	0.96	0.99	0.56	1.49	0.82	0.55
Phylum	Firmicutes	17.6	22.6	22.4	15.4	21.1	5.1	0.28	0.89	0.99	0.84	4.51	0.82	0.85
Phylum	Spirochaetes	4.56	3.46	3.54	5.44	3.1	2.02	0.4	0.89	0.99	0.7	1.138	0.82	0.55
Phylum	Kiritimatiellaeota	3.64	3.39	2.44	4.41	2.84	1.718	0.4	0.98	0.99	0.36	0.879	0.82	0.96
Phylum	Proteobacteria	3.24	3.73	2.98	2.8	2.88	0.91	0.57	0.8	0.99	0.019	0.363	0.82	0.55
Phylum	Fibrobacteres	2.37	1.22	1.82	2.71	1.6	1.102	0.28	0.89	0.99	0.29	0.598	0.82	0.55
Phylum	Tenericutes	1.08	1.98	1.49	1.17	1.36	0.586	0.28	0.89	0.99	0.36	0.304	0.82	0.55
Phylum	Lentisphaerae	1.37	0.59	0.62	1.03	1.04	0.238	0.026	0.89	0.99	0.84	0.404	0.82	0.85
Phylum	Cyanobacteria	0.37	0.33	0.88	0.99	0.14	0.672	0.75	0.8	0.99	0.52	0.942	0.82	0.95
Phylum	Planctomycetes	0.11	0.16	0.49	0.3	0.17	0.345	0.75	0.8	0.99	0.29	0.57	0.82	0.85
Phylum	Patescibacteria	0.17	0.16	0.14	0.25	0.19	0.134	0.56	0.89	0.99	0.3	0.043	0.82	0.55
Genus	Prevotella_1	19.6	26	22.4	23.1	23.3	7.4	0.99	0.92	0.31	0.99	4.28	0.99	0.42
Genus	F082_ge	24.7	18.2	18.9	18.6	20.8	4.88	0.5	0.92	0.023	0.99	2.28	0.99	0.42
Genus	Rikenellaceae_RC9_gut_group	8.9	7.7	7.78	7.3	8.39	2.085	0.76	0.92	0.17	0.99	1.376	0.99	0.51
Genus	Treponema_2	4.15	5.07	3.09	3.32	2.88	2.061	0.59	0.99	0.61	0.99	1.18	0.99	0.45
Genus	WCHB1-41_ge	3.64	4.41	3.39	2.44	2.84	1.718	0.59	0.99	0.32	0.99	0.879	0.99	0.99
Genus	Prevotellaceae_UCG-003	2.34	3.42	2.4	2.98	2.55	1.494	0.96	0.92	0.82	0.99	0.949	0.99	0.42
Genus	Butyrivibrio_2	2.91	2.13	2.45	1.88	2.18	0.717	0.67	0.92	0.4	0.99	0.255	0.99	0.42
Genus	Bacteroidales_BS11_gut_group_ge	2.03	1.76	2.53	2.44	2.41	0.825	0.44	0.99	0.052	0.99	0.748	0.99	0.42
Genus	Ruminobacter	2.09	1.9	2.58	2.16	1.89	0.594	0.5	0.92	0.023	0.99	0.401	0.99	0.42
Genus	Fibrobacter	2.37	2.71	1.22	1.82	1.6	1.102	0.31	0.92	0.23	0.99	0.598	0.99	0.42
Genus	Christensenellaceae_R-7_group	1.07	1.61	2.22	3.26	1.36	1.241	0.15	0.92	0.14	0.99	1.726	0.99	0.42
Genus	Erysipelotrichaceae_UCG-004	2.16	2.01	2.32	1.66	1.31	0.51	0.83	0.92	0.023	0.99	0.257	0.99	0.42
Genus	Lachnospiraceae_XPB1014_group	1.33	1.12	2.14	1.69	2.35	0.497	0.21	0.92	0.39	0.99	0.611	0.99	0.74
Genus	Bacteroidales_RF16_group_ge	1.62	1.23	1.89	1.57	1.44	0.469	0.5	0.92	0.052	0.99	0.53	0.99	0.42
Genus	Bacteroidales_UCG-001_ge	1.79	1.8	1.13	1.43	1.28	0.729	0.59	0.99	0.11	0.99	0.269	0.99	0.42
Genus	Muribaculaceae_ge	0.76	0.71	1.58	1.47	2.29	0.755	0.34	0.99	0.2	0.99	0.438	0.99	0.42
Genus	Mollicutes_RF39_ge	0.88	0.91	1.62	1.34	1.08	0.541	0.29	0.99	0.3	0.99	0.366	0.99	0.42
Genus	Ruminococcaceae_NK4A214_group	0.78	0.71	1.41	1.84	1.05	0.316	0.086	0.92	0.95	0.99	0.348	0.99	0.82
Genus	uncultured	1.14	0.96	1.59	1.13	0.95	0.52	0.63	0.92	0.11	0.99	0.185	0.99	0.42
Genus	Saccharofermentans	0.52	0.45	1.21	1.27	1.13	0.451	0.14	0.99	0.18	0.99	0.282	0.99	0.42
Genus	Ruminococcus_1	0.2	0.15	1.38	1.11	1.21	0.389	0.086	0.92	0.59	0.99	0.263	0.99	0.7
Genus	Ruminococcaceae_UCG-005	0.45	0.39	0.91	1.03	1.01	0.197	0.086	0.99	0.36	0.99	0.271	0.99	0.46
Genus	Prevotellaceae_unclassified	0.79	1	0.43	0.46	0.84	0.363	0.29	0.92	0.037	0.99	0.39	0.99	0.42
Genus	Succiniclasticum	0.52	1.04	0.36	1	0.53	0.888	0.93	0.92	0.99	0.99	1.242	0.99	0.99
Genus	Lachnospiraceae_unclassified	0.75	0.59	0.7	0.55	0.56	0.124	0.67	0.92	0.023	0.99	0.05	0.99	0.42
Genus	Prevotellaceae_UCG-001	0.52	0.68	0.71	0.7	0.53	0.339	0.72	0.95	0.52	0.99	0.191	0.99	0.5
Genus	Ruminococcaceae_UCG-014	0.23	0.24	0.86	0.68	0.84	0.384	0.19	0.99	0.8	0.99	0.225	0.99	0.42
Genus	Clostridiales_unclassified	0.83	0.55	0.53	0.51	0.34	0.322	0.8	0.92	0.48	0.99	0.261	0.99	0.94
Genus	Ruminococcaceae_UCG-002	0.54	0.35	0.44	0.54	0.85	0.14	0.78	0.92	0.023	0.99	0.345	0.99	0.42
Genus	Ruminococcaceae_UCG-010	0.59	0.42	0.52	0.5	0.68	0.213	0.99	0.92	0.17	0.99	0.275	0.99	0.42
Genus	Gastranaerophilales_ge	0.37	0.99	0.33	0.88	0.14	0.672	0.78	0.92	0.45	0.99	0.942	0.99	0.87
Genus	Lachnospiraceae_AC2044_group	0.69	0.46	0.52	0.41	0.48	0.157	0.59	0.92	0.14	0.99	0.075	0.99	0.46
Genus	uncultured_ge	0.48	0.42	0.5	0.34	0.49	0.118	0.78	0.92	0.44	0.99	0.358	0.99	0.93
Genus	vadinBE97_ge	0.77	0.5	0.27	0.24	0.44	0.209	0.11	0.92	0.42	0.99	0.411	0.99	0.98
Genus	Succinivibrionaceae_UCG-002	0.33	0.37	0.56	0.39	0.33	0.194	0.59	0.92	0.023	0.99	0.164	0.99	0.42
Genus	Papillibacter	0.37	0.33	0.35	0.38	0.44	0.058	0.84	0.99	0.18	0.99	0.151	0.99	0.85
Genus	Ruminococcaceae_ge	0.08	0.08	0.4	0.39	0.75	0.108	0.086	0.99	0.31	0.99	0.324	0.99	0.56
Genus	Flexilinea	0.01	0.05	0.27	1.29	0.03	0.925	0.086	0.92	0.49	0.99	1.32	0.99	0.71
Genus	Clostridiales_vadinBB60_group_ge	0.43	0.35	0.26	0.2	0.25	0.076	0.11	0.92	0.066	0.99	0.093	0.99	0.51
Genus	horsej-a03	0.29	0.29	0.18	0.21	0.42	0.08	0.31	0.99	0.83	0.99	0.111	0.99	0.42
Genus	Lachnospiraceae_NK4A136_group	0.27	0.2	0.29	0.22	0.26	0.047	0.78	0.92	0.052	0.99	0.072	0.99	0.75
Genus	MVP-15_ge	0.31	0.26	0.31	0.17	0.14	0.087	0.59	0.92	0.052	0.99	0.062	0.99	0.42
Genus	Ruminococcaceae_unclassified	0.28	0.14	0.2	0.25	0.26	0.096	0.92	0.92	0.2	0.99	0.072	0.99	0.5
Genus	CAG-352	0.24	0.15	0.14	0.12	0.39	0.103	0.67	0.99	0.04	0.99	0.383	0.99	0.46
Genus	Anaerosporobacter	0.16	0.13	0.23	0.23	0.26	0.069	0.27	0.99	0.23	0.99	0.088	0.99	0.42
Genus	p-251-o5_ge	0.27	0.23	0.13	0.13	0.2	0.063	0.12	0.95	0.75	0.99	0.075	0.99	0.71
Genus	Bacteria_unclassified	0.23	0.21	0.16	0.13	0.16	0.067	0.29	0.92	0.11	0.99	0.042	0.99	0.86
Genus	Ruminococcaceae_UCG-013	0.14	0.11	0.19	0.17	0.27	0.06	0.36	0.92	0.64	0.99	0.085	0.99	0.6
Genus	Pseudobutyrivibrio	0.11	0.1	0.25	0.2	0.16	0.065	0.11	0.92	1	0.99	0.066	0.99	0.95
Genus	Ruminococcus_2	0.13	0.08	0.23	0.2	0.15	0.055	0.11	0.92	0.97	0.99	0.011	0.99	0.42
Genus	Lachnoclostridium_10	0.18	0.17	0.12	0.13	0.18	0.047	0.36	0.99	0.032	0.99	0.061	0.99	0.42
Genus	Victivallaceae_ge	0.23	0.18	0.11	0.12	0.14	0.063	0.17	0.92	0.034	0.99	0.029	0.99	0.42
Genus	Pirellula	0.09	0.29	0.12	0.13	0.15	0.137	0.78	0.92	0.33	0.99	0.153	0.99	0.51
Genus	Ruminococcaceae_V9D2013_group	0.15	0.11	0.11	0.12	0.18	0.045	0.78	0.96	0.22	0.99	0.051	0.99	0.5
Genus	Lachnospiraceae_NK3A20_group	0.13	0.13	0.13	0.13	0.15	0.034	0.96	0.99	0.15	0.99	0.037	0.99	0.6
Genus	Prevotellaceae_NK3B31_group	0.12	0.16	0.08	0.11	0.17	0.05	0.48	0.92	0.33	0.99	0.053	0.99	0.51
Genus	Ruminiclostridium_6	0.01	0.01	0.22	0.22	0.16	0.1	0.11	0.99	0.2	0.99	0.064	0.99	0.42
Genus	Prevotellaceae_UCG-004	0.09	0.21	0.09	0.11	0.12	0.081	0.59	0.92	0.14	0.99	0.008	0.99	0.42
Genus	probable_genus_10	0.14	0.08	0.16	0.1	0.12	0.048	0.79	0.92	0.14	0.99	0.02	0.99	0.42
Genus	Bacteroidales_unclassified	0.14	0.16	0.11	0.06	0.09	0.038	0.14	0.92	0.04	0.99	0.028	0.99	0.42
Genus	Anaerovorax	0.13	0.09	0.12	0.08	0.12	0.028	0.72	0.92	0.2	0.99	0.045	0.99	0.83
Genus	Lachnospiraceae_ge	0.04	0.04	0.19	0.14	0.11	0.071	0.11	0.92	0.31	0.99	0.015	0.99	0.42
Genus	Anaeroplasma	0.11	0.14	0.15	0.06	0.06	0.061	0.78	0.99	0.63	0.99	0.023	0.99	0.5
	1: Methodologies are combinations of CL and ML. QIA, CL provided by QIAamp Fast DNA Stool Mini Kit; YM, CL provided by RBB+C . -, ML without beater; +BB, ML with bead beating; +SB, ML with quartz sand beating.
	2: SEM1 and P-value1 were statistical results of a 2×2 factorial analysis, which included four methodologies: QIA-, QIA+BB, YM-, YM+BB; SEM2 and P-value2 were statistical results of comparation between bead and sand by comparing YM+BB and YM+SB.
