# Supplementary material for: Effects of Chemical and Mechanical Lysis on Microbial DNA Yield, Integrity, and Downstream Amplicon Sequencing of Rumen Bacteria and Protozoa
Source: Front Microbiol. 2020 Nov 16;11:581227. doi: 10.3389/fmicb.2020.581227 (PMC7701101; doi:10.3389/fmicb.2020.581227)
Supplement: Supplementary file 2 [file Data_Sheet_2.xlsx]

## Sheet: supplymentary data sheet 2
	Table S2 Effect of chemical lysis, mechenical lysis of bead beating, and beater on the relative abundance of protozoal phyla and genera (> 0.1%) assessed by 18S rRNA gene amplicons
Level	Item	Methodology1					SEM12	P-value1				SEM2	P-value2
		QIA-	QIA+BB	YM-	YM+BB	YM+SB		CL	BB	Goat	CL×BB		Beater	Goat
Phylum	Ciliophora	20.8	57.4	80.1	70	57.2	15.57	0.019	0.35	0.24	0.67	28.48	0.99	0.66
Phylum	Eukaryota_unclassified	57.2	30.6	3.1	0.04	29.4	18.6	0.019	0.5	0.58	0.92	35.93	0.71	0.99
Phylum	Neocallimastigomycota	6.4	7.5	8.3	21.5	10.9	4.98	0.033	0.15	0.24	0.46	10.86	0.7	0.99
Phylum	Phragmoplastophyta	4.26	3.79	6.88	8.17	2.36	3.221	0.14	0.94	0.73	0.32	1.861	0.18	0.38
Genus	Entodinium	3.07	25.6	41.9	32.2	28.9	9.55	0.028	0.58	0.51	0.44	16.74	0.99	0.92
Genus	Eukaryota_unclassified	57.2	30.6	3.07	0.04	29.4	18.6	0.035	0.58	0.86	0.58	35.94	0.71	0.99
Genus	Eudiplodinium	12	20.1	17.8	17.7	14.5	7.06	0.75	0.66	0.13	0.67	4.67	0.78	0.49
Genus	Diplodinium	4.67	8.88	15.6	16.3	10.6	3.23	0.018	0.84	0.42	0.67	5.6	0.68	0.68
Genus	Neocallimastigaceae_ge	5.48	6.18	7.56	18.9	8.52	4.552	0.061	0.29	0.38	0.49	9.456	0.69	0.99
Genus	Zea	3.57	2.96	5.72	6.79	1.83	2.796	0.15	0.95	0.16	0.67	2.073	0.29	0.44
Genus	unknown_unclassified	11.1	0.54	1.16	0	0.05	3.991	0.045	0.17	0.53	0.44	0.06	0.99	0.99
Genus	Cyllamyces	0.93	1.29	0.79	2.64	2.38	0.637	0.2	0.29	0.54	0.49	1.468	0.99	0.68
Genus	Trichostomatia_unclassified	0.35	0.72	2.21	1.96	1.59	0.507	0.018	0.95	0.7	0.58	0.864	0.91	0.77
Genus	Dasytricha	0.19	0.99	1.07	0.88	1.24	0.404	0.2	0.58	0.14	0.49	0.739	0.91	0.68
Genus	Eremoplastron	0.43	1.08	1.51	0.94	0.36	0.793	0.42	0.99	0.038	0.58	0.79	0.94	0.68
Genus	Oryza	0.37	0.45	0.59	0.57	0.26	0.238	0.42	0.99	0.13	0.94	0.061	0.36	0.44
Genus	Glycine	0.13	0.17	0.33	0.64	0.23	0.236	0.12	0.58	0.7	0.58	0.312	0.58	0.99
Genus	Mammalia_ge	0.05	0.02	0.33	0.11	0.04	0.132	0.067	0.58	0.14	0.67	0.032	0.33	0.25
	1: Methodologies are combinations of CL and ML. QIA, CL provided by QIAamp Fast DNA Stool Mini Kit; YM, CL provided by RBB+C . -, ML without beater; +BB, ML with bead beating; +SB, ML with quartz sand beating.
	2: SEM1 and P-value1 were statistical results of a 2×2 factorial analysis, which included four methodologies: QIA-, QIA+BB, YM-, YM+BB; SEM2 and P-value2 were statistical results of comparation between bead and sand by comparing YM+BB and YM+SB.
